# Supplementary material for: Miyoshi Muscular Dystrophy Type 1 with Mutated DYSF Gene Misdiagnosed as Becker Muscular Dystrophy: A Case Report and Literature Review
Source: Genes (Basel). 2023 Jan 12;14(1):200. doi: 10.3390/genes14010200 (PMC9859596; doi:10.3390/genes14010200)
Supplement: Supplementary file 1 [file genes-14-00200-s001.zip]

Archive with 1 entries (1 files):
- genes-2075883-supplementary.pdf
